# Supplementary material for: A minimally invasive fin scratching protocol for fast genotyping and early selection of zebrafish embryos
Source: Sci Rep. 2022 Dec 30;12:22597. doi: 10.1038/s41598-022-26822-7 (PMC9803660; doi:10.1038/s41598-022-26822-7)
Supplement: Supplementary file 1 — Supplementary Information 1. [file 41598_2022_26822_MOESM1_ESM.xlsx]

## Sheet: Fig.1 b-b1
Figure 1b: Quantitative comparison of the yield of FS-, FC- and WE-derived gDNA from single embryos
FS		FC		WE
S1	2,5 ng/ul	S1	3,5 ng/ul	S1	12ng/ul
S2	2,5 ng/ul	S2	6,5 ng/ul	S2	11ng/ul
S3	1,4 ng/ul	S3	5,7 ng/ul	S3	11ng/ul
Mean	2,13 ng/ul	Mean	5,23 ng/ul	Mean	11,3 ng/ul
Figure 1b': Fold change relative to gDNA amount collected from WE-derived method
Plotted
WE	FC	FS
1	0.32	0.23
1	0.59	0.23
1	0.52	0.13

## Sheet: Fig.1d-d1.e-e1.f-f1e... 
Figures 1d-d': uncropped agarose gel showing the PCR results from the amplification of GFP transgene (d) and endogenous gene (d') fragments (200-300 bps and 1000bps) using not diluted and a series of dilutions of the FS-derived gDNA from single 48 hpf embryos
Figures 1e-f': uncropped agarose gel showing the PCR results from the amplification of GFP transgene and endogenous gene fragments (200-300 bps and 100bps) using not diluted and a series of filutions of the FC (e-e') and WE-derived (f-f') gDNA from a single 48 hpf embryo

## Sheet: Fig.1 g-g1
Figure 1g-g': Raw data relative to the densitometric analysis of the bands resulting from PCR amplification of the GFP transgene fragments (g) and endogenous gene fragment (g') derived from FS-, FC- and WE-processed samples
GFP transgene fragment
FS
	GFP transgene fragment (GFP) - replicate 1		GFP transgene fragment (GFP) - replicate 2		GFP transgene fragment (GFP) - replicate 3		Plotted
Samples	Band intensity	Fold change (% normalized to ND)	Band intensity	Fold change (% normalized to ND)	Band intensity	Fold change (% normalized to ND)	Mean of 3 replicates (fold change, % normalized to ND)	SEM
ND	22013.9	100	13788.1	100	22346.3	100	100	0
01:05:00	5122.2	23.268	2398.49	17.3954	6211.54	27.7968	22.8201	3.01096
01:10:00	1998.52	9.07844	2165.9	15.7085	2900.1	12.978	12.5883	1.92384
01:15:00	789.326	3.58558	1354.85	9.82627	3009.64	13.4682	8.96002	2.88556
01:20:00	348.79	1.58441	2230.99	16.1806	865.98	3.87528	7.21344	4.5321
FC
GFP transgene fragment (GFP) - single experiment			Plotted
Samples	Band intensity	Fold change (% normalized to ND)
ND	18109.6	100	100
01:05:00	6989.64	38.5963	38.5963
01:10:00	4686.33	25.8776	25.8776
01:15:00	4171.62	23.0354	23.0354
01:20:00	2188.38	12.0841	12.0841
WE
	GFP transgene fragment (GFP) - single experiment		Plotted	GFP transgene fragment (GFP) - single experiment			Plotted
Samples	Band intensity	Fold change (% normalized to ND)		Samples	Band intensity	Fold change (% normalized to ND)
ND	26660.7	100	100	ND	32798.1	100	100
01:05:00	24200.9	90.7738	90.7738	1 a 50	18016.3	54.931	54.931
01:10:00	23151.6	86.838	86.838	1 a 100	13984.5	42.638	42.638
01:15:00	21284.8	79.8357	79.8357	1 a 200	9430.66	28.7536	28.7536
01:20:00	21051.8	78.9619	78.9619
Endogenous gene fragment (200 bps)
FS
	Endogenous fragment - replicate 1		Endogenous fragment - replicate 2		Plotted
Samples	Area	Fold change (% normalized to ND)	Area	Fold change (% normalized to ND)	Mean	SEM
ND	22647.7	100	26293.5	100	100	0
01:05:00	4011.25	17.7115	19425.8	73.8806	45.7961	28.0846
01:10:00	8574.42	37.86	14493.7	55.1227	46.4914	8.63134
01:15:00	5175.18	22.8508	14282.5	54.3196	38.5852	15.7344
01:20:00	8425.59	37.2029	13355	50.792	43.9974	6.79454
FC
	Endogenous fragment - single experiment (plotted)		Plotted
Samples	Area	Fold change (% normalized to ND)	Mean
ND	20436.2	100	100
01:05:00	17616.1	86.2004	86.2004
01:10:00	15665.3	76.6545	76.6544
01:15:00	15706.2	76.8548	76.8548
01:20:00	16231.2	79.4238	79.4238
WE
	Endogeneous fragment - single experiment (plotted)		Plotted	Endogenous fragment - single experiment			Plotted
Samples	Area	Fold change (% normalized to ND)	Mean	Samples	Area	Fold change (% normalized to ND)	Mean
ND	26624.1	100	100	ND	34858.8	100	100
01:05:00	27106.6	101.812	101.812	1 a 50	29630.5	85.0012	85.0012
01:10:00	24725.2	92.8678	92.8678	1 a 100	26972.5	77.3764	77.3764
01:15:00	24805.2	93.168	93.168	1 a 200	23411.5	67.1609	67.1609
01:20:00	25803.3	96.917	96.917
Endogenous gene fragment (1000 bps)
FS
	Endogenous fragment - replicate 1 -		Endogenous fragment - replicate 2		Plotted (mean of duplicates)
Samples	Area	Fold change (% normalized to ND)	Area	Fold change (% normalized to ND)	Mean	SEM
ND	22057.6	100	22586.9	100	100	0
01:05:00	18973.2	86.0168	13414.4	59.3903	72.7035	13.3132
01:10:00	14219.2	64.4638	9158.38	40.5472	52.5055	11.9583
01:15:00	8175.26	37.0632	521.719	2.30983	19.6865	17.3767
01:20:00	0	0	0	0	0
FC
	Endogenous fragment - replicate 1 -		Endogenous fragment - replicate 2		Plotted (mean of duplicates)
Samples	Area	Fold change (% normalized to ND)	Area	Fold change (% normalized to ND)	Mean	SEM
ND	630271	100	662224	100	100	0
01:05:00	644656	102.282	549647	83.0002	92.6413	9.64107
01:10:00	455014	72.1934	537108	81.1067	76.6501	4.45669
01:15:00	460940	73.1336	422754	63.8385	68.486	4.64757
01:20:00	295932	46.9531	350563	52.9372	49.9451	2.99205
WE
	Endogenous fragment - replicate 1 -		Plotted (mean of duplicates)	Endogenous fragment - replicate 1 -			Plotted (mean of duplicates)
Samples	Area	Fold change (% normalized to ND)	Mean	Samples	Area	Fold change (% normalized to ND)	Mean
ND	526803	100	100	ND	526803	100	100
01:05:00	510003	96.8109	102.053	1 a 50	457368	86.8195	86.0867
01:10:00	492943	93.5727	95.231	1 a 100	386528	73.3724	78.7612
01:15:00	397743	75.5013	81.8399	1 a 200	315988	59.9821	68.599
01:20:00	422095	80.124	84.5824
	Endogenous fragment - replicate 2 -			Endogenous fragment - replicate 2 -
Samples	Area	Fold change (% normalized to ND)	SEM	Samples	Area	Fold change (% normalized to ND)	SEM
ND	465810	100	0	ND	465810	100	0
01:05:00	499794	107.296	5.24231	1 a 50	397587	85.3538	0.732843
01:10:00	451321	96.8894	1.65834	1 a 100	391980	84.1501	5.38883
01:15:00	410745	88.1786	6.33865	1 a 200	359679	77.2158	8.61682
01:20:00	414762	89.0409	4.45845

## Sheet: Fig. 2b. 2c
Figure 2b: uncropped agarose gel showing the PCR result obtained by using FS-derived gDNA of single embryos from the offspring of plekhh1 mutants outcrossed with WT fish. A fragment of the plekhh1 exon targeted by CRISPR-Cas is amplified
Figure 2c: Raw data relative to the survival rate of embryos subjected to FS compared to control individuals from the same clutch, which were not subjected to FS (2c)
Days post scratching	1					2					3					4					5					6					7					8					9					10
Plekhh1 +/-	A	D	Tot	%D	%S*	A	D	Tot	%D	%S	A	D	Tot	%D	%S	A	D	Tot	%D	%S	A	D	Tot	%D	%S	A	D	Tot	%D	%S	A	D	Tot	%D	%S	A	D	Tot	%D	%S	A	D	Tot	%D	%S	A	D	Tot	%D
Embyos subjected to FS	24	0	24	0	100	24	0	24	0	100	24	0	24	0	100	24	0	24	0	100	24	0	24	0	100	24	0	24	0	100	24	0	24	0	100	24	0	24	0	100	24	0	24	0	100	24	0	24	0
control embryos non subjected to FS	40	0	40	0	100	40	0	40	0	100	40	0	40	0	100	40	0	40	0	100	40	0	40	0	100	39	1	40	2.5	97.5	39	0	40	2.5	97.5	39	0	40	2.5	97.5	39	0	40	2.5	97.5	39	0	40	2.5
* %S is plotted in Fig. 2c
[truncated: 26 more columns]

## Sheet: Fig. 2f-2h
Figure 2f: uncropped agarose gel showing the PCR results of Figure 2f of a zebrafish target fragment (tyr gene) using the FS- and WE tissue-derived gDNA of the same individuals
Figure 2h: Raw data relative to genotype-phenotype correlation obtained by WE or FS-derived genotyping.
	>90	90>X<70	≤70	TOT
Not injected WE	2	0	0	2
Not injected FS	2	0	0	2
Score1 WE	6	3	0	9
Score1 FS	6	1	2	9
Score2 WE	0	2	6	8
Score2 FS	1	5	2	8
	>90	90>X<70	≤70
Not injected WE	1	0	0
Not injected FS	1	0	0
Score1 WE	0.67	0.33	0
Score1 FS	0.67	0.11	0.22
Score2 WE	0	0.25	0.75
Score2 FS	0.125	0.625	0.25
